# Supplementary material for: Ewing sarcoma with very late metastasis in the skull: a case report
Source: J Med Case Rep. 2022 Nov 15;16:419. doi: 10.1186/s13256-022-03656-5 (PMC9664645; doi:10.1186/s13256-022-03656-5)
Supplement: Supplementary file 1 — Additional file 1: Table S1. Summary of late local recurrence or metastasis of Ewing sarcoma family of tumors [see Addtional file 1]. LR local recurrence; M metastases; ANED alive no evidence of disease; AWED alive with evidence of disease. [file 13256_2022_3656_MOESM1_ESM.xlsx]

## Sheet: Sheet1
Case	Author	Diagnosis	Sex	Age of initial onset	Primary lesion	Primary treatment	Age of recurrence	Recurrence/Metastasis	Years from initial onset to recurrence	Follow-up/outcome
1	Hanna et al. [5]	ES	M	39	Sacrum	Chemotherapy, radiotherapy	55	Sacrum (LR), Lung (M)	16	2 years, AWED
2	Hanna et al. [5]	ES	F	54	Left fibula	Chemotherapy, radiotherapy	73	Left fibula (LR)	19	2 years, ANED
3	Thariat et al. [6]	ES	M	10	Left maxillary sinus	Chemotherapy, radiotherapy	26	Left maxillary sinus (LR)	16	15 months, ANED
4	Woltsche et al. [7]	ES	F	21	Right femur	Chemotherapy, surgery, radiotherapy	50	Lung (M)	29	6 months, AWED
5	Present case	ES	F	24	Left clavicle	Chemotherapy, surgery, radiotherapy	45	Skull (M)	21	3 months, AWED
